# Supplementary material for: In Silico Analysis: Molecular Characterization and Evolutionary Study of CLCN Gene Family in Buffalo
Source: Genes (Basel). 2024 Sep 3;15(9):1163. doi: 10.3390/genes15091163 (PMC11431104; doi:10.3390/genes15091163)
Supplement: Supplementary file 1 [file genes-15-01163-s001.zip]

Archive with 1 entries (1 files):
- genes-3174556-supplementary.pdf
